# Supplementary material for: Evaluation of [18F]Favipiravir in Rodents and Nonhuman Primates (NHP) with Positron Emission Tomography
Source: Pharmaceuticals (Basel). 2023 Mar 31;16(4):524. doi: 10.3390/ph16040524 (PMC10146102; doi:10.3390/ph16040524)
Supplement: Supplementary file 1 [file pharmaceuticals-16-00524-s001.zip]

Archive with 1 entries (1 files):
- pharmaceuticals-2240539-supplementary.pdf
